# Supplementary material for: Exploring the Relationship of Antioxidant Characteristics and Fatty Acids with Volatile Flavor Compounds (VOCs) by GC-IMS and GC-O-MS in Different Breeds of Pigs
Source: Foods. 2025 Oct 21;14(20):3580. doi: 10.3390/foods14203580 (PMC12563706; doi:10.3390/foods14203580)
Supplement: Supplementary file 1 [file foods-14-03580-s001.zip]

Archive with 1 entries (1 files):
- foods-3837015-supplementary.pdf
